# Supplementary material for: Using predictions from a joint model for longitudinal and survival data to inform the optimal time of intervention in an abdominal aortic aneurysm screening programme
Source: Biom J. 2017 Apr 24;59(6):1247–60. doi: 10.1002/bimj.201600222 (PMC5697657; doi:10.1002/bimj.201600222)
Supplement: Supplementary file 1 — Supporting Information. [file BIMJ-59-1247-s001.zip]

Archive with 8 entries (5 files):
- code/
- code/functions/
- code/functions/predict.optimal.R
- code/master.R
- data/
- data/AAA_example_dataset.csv
- data/non_AAAdeath_survival_function.csv
- README.txt
