# Supplementary material for: Using predictions from a joint model for longitudinal and survival data to inform the optimal time of intervention in an abdominal aortic aneurysm screening programme
Source: Biom J. 2017 Apr 24;59(6):1247–60. doi: 10.1002/bimj.201600222 (PMC5697657; doi:10.1002/bimj.201600222)
Supplement: Supplementary file 1 — Supporting Information. [file BIMJ-59-1247-s001.zip › code/functions/predict.optimal.R]

## R function to calculate optimal intervention times (and associated AAA threshold) given a fitted joint model (of class jointModel)
## Author: Michael Sweeting, 31/10/2016

## Arguments for function are specified below
## model - a fitted joint model of class jointModel
## nonAAA - a list of length equal to the number of starting ages being considered, each containing the nonAAA survival probabilities from that age
## newdata - a data.frame with a set of longitudinal measurements for a number of individuals (long format)
## maxA - maximum age
## prob.D.givenR - probability of death given rupture
## prob.D.givenE - probability of death given elective surgery
## M - number of Monte-Carlo simulations to perform for the predicted survival probabilities
## seed - Random seed
## longitudinal - If TRUE longitudinal predictions are also returned
predict.optimal<-function(model,nonAAA,newdata,maxA,prob.D.givenR,prob.D.givenE,M=200,seed=1265,longitudinal=TRUE){
  set.seed(seed)
  id <-unique(newdata$id)
  n.id<-length(id)
  
  ## Extract survival probabilities only once, assuming starting age is not a covariate 
  pred<-survfitJM(model, newdata=newdata, idVar = "id", survTimes = seq(0.25,max(unlist(maxA)),by=0.25),M=M,simulate=TRUE)
  
  dimA<-length(nonAAA) ## number of birth cohorts to loop over
  int.time<-pred.int.time<-ELY.opt<-ELY.55<-ELY.noint<-array(NA,dim=c(dimA,M,n.id))
  dimnames(int.time)<-list(NULL,NULL,unique(newdata$id.label))
  
  for(a in 1:dimA){
    
    ## Extracting predictions into a dataframe
    pred.df <- suppressWarnings(data.frame(do.call("rbind",pred$summaries)))
    pred.df$id<-rep(id,unlist(lapply(pred$summaries,nrow)))
    pred.df$id.label<-rep(unique(newdata$id.label),unlist(lapply(pred$summaries,nrow)))
    names(pred.df)[names(pred.df)=="times"]<-"time"
    pred.df<-rbind(pred.df,data.frame(time=0,Mean=1,Median=1,Lower=1,Upper=1,id=id,id.label=unique(newdata$id.label)))
    ## Adding non-AAA survival probibilities to df
    pred.df<-merge(pred.df,nonAAA[[a]],by="time")
    pred.df<-pred.df[order(pred.df$id,pred.df$time),]
    pred.df$cum.SnonAAA<-unlist(sapply(id,function(i){
      cumtrapz(pred.df$time[pred.df$id==i], pred.df$KM.nonAAA[pred.df$id==i])
    },simplify=FALSE))
    pred.df$invcum.SnonAAA<-unlist(sapply(id,function(i){
      max(pred.df$cum.SnonAAA[pred.df$id==i])-pred.df$cum.SnonAAA[pred.df$id==i]
    },simplify=FALSE))
    
    ## Adding elective mortality probabilities to df
    pred.df<-merge(pred.df,prob.D.givenE,by="Age")
    pred.df<-pred.df[order(pred.df$id,pred.df$time),]
    
    ## Obtain the estimate of survival from the kth MC iteration
    for(k in 1:M) {
      print(k)
      pred.df.MC<-pred.df
      pred.df.MC$predSurv[pred.df.MC$time!=0]<-unlist(data.frame(pred$full.results[[k]])[1:length(seq(0.25,maxA[[a]],by=0.25)),])
      pred.df.MC$predSurv[pred.df.MC$time==0]<-1
      
      ## Survival from rupture death
      pred.df.MC$S.R<-1-(1-pred.df.MC$predSurv)*prob.D.givenR
      pred.df.MC$S<-pred.df.MC$S.R*pred.df.MC$KM.nonAAA
      pred.df.MC$cum.S<-unlist(sapply(id,function(i){
        cumtrapz(pred.df.MC$time[pred.df.MC$id==i], pred.df.MC$S[pred.df.MC$id==i])
      },simplify = FALSE))
      
      pred.df.MC$ELY.cond<-pred.df.MC$cum.S+(1-pred.df.MC$prob.D.givenE)*pred.df.MC$invcum.SnonAAA
      
      ## Obtain predicted AAA size at each time
      pred.df.MC$predLong<-unlist(sapply(id, function(i){
        predict.jointModel(model,newdata=newdata[newdata$id==i,], type = "Subject",
                           interval = "confidence", level = 0.9, idVar = "id",se.fit=FALSE,
                           FtTimes = unique(pred.df.MC$time), M = 1)$pred      
      },simplify=FALSE))
      
      ## Obtain optimal intervention time
      int.time[a,k,]<-sapply(id,function(i){
        pred.df.MC$time[pred.df.MC$id==i][which.max(pred.df.MC$ELY.cond[pred.df.MC$id==i])]
      })
      
      ## Obtain predicted AAA size at optimal intervention time
      pred.int.time[a,k,]<-sapply(id,function(i){
        pred.df.MC$predLong[pred.df.MC$time==int.time[a,k,id==i] & pred.df.MC$id==i]
      })
      
      ## Obtain ELY at optimal intervention time
      ELY.opt[a,k,]<-sapply(id,function(i){
        pred.df.MC$ELY.cond[pred.df.MC$id==i & pred.df.MC$time==int.time[a,k,id==i]]
      })
      
      ## Obtain ELY at first time predicted diamter is >=5.5cm
      ELY.55[a,k,]<-sapply(id,function(i){
        pred.df.MC$ELY.cond[pred.df.MC$id==i & pred.df.MC$predLong>=55][which.min(pred.df.MC$time[pred.df.MC$id==i & pred.df.MC$predLong>=55])] 
      })
      
      ## Obtain ELY if no intervention
      ELY.noint[a,k,]<-sapply(id,function(i){
        pred.df.MC$ELY.cond[pred.df.MC$id==i & pred.df.MC$time==max(pred.df.MC$time)]
      })
      
    }  
  }
  return(list(int.time=int.time,pred.int.time=pred.int.time,ELY.opt=ELY.opt,ELY.55=ELY.55,ELY.noint=ELY.noint))
}
