# Supplementary material for: Using predictions from a joint model for longitudinal and survival data to inform the optimal time of intervention in an abdominal aortic aneurysm screening programme
Source: Biom J. 2017 Apr 24;59(6):1247–60. doi: 10.1002/bimj.201600222 (PMC5697657; doi:10.1002/bimj.201600222)
Supplement: Supplementary file 1 — Supporting Information. [file BIMJ-59-1247-s001.zip › code/master.R]

## Script that illustrates how to obtain optimal intervention times and threshold from a fitted joint model to AAA growth and rupture data
## Author: Michael Sweeting, 31st October 2016

library(JM)
library(zoo)
library(ggplot2)
library(pracma)
library(reshape2)
library(gridExtra)

## Source main function that performs calculations of optimal intervention times
source("functions/predict.optimal.R")

## Read in ONS (non AAA-cause) mortality
nonAAA.ONS<-read.csv("../data/non_AAAdeath_survival_function.csv",as.is=TRUE)
nonAAA.ONS<-nonAAA.ONS[1:35,c("Age","Survival.probability")]
nonAAA.ONS$Age<-as.numeric(nonAAA.ONS$Age)
nonAAA.ONS<-merge(data.frame(Age=seq(65,105,by=0.25)),nonAAA.ONS,by="Age",all=T)
nonAAA.ONS <- zoo(nonAAA.ONS)
nonAAA.ONS$Survival.probability[nonAAA.ONS$Age==105]<-0 ## Set survival probability at 105 to be zero
## use underlying time scale for interpolation
nonAAA.ONS<-na.approx(nonAAA.ONS)
names(nonAAA.ONS)[2]<-"KM.nonAAA"

## Using an example dataset of AAA growth and rupture
data.joint<-read.csv("../data/AAA_example_dataset.csv",as.is=TRUE)
data.joint.surv<-subset(data.joint,c(data.joint$id[-dim(data.joint)[1]]!=data.joint$id[-1],T))
dim(data.joint.surv)

# quadratic mixed-effects model (random intercept and slope, with fixed curvature)
growth.quad <- lme(size ~ time+I(time^2), random = ~ time | id, data = data.joint)
summary(growth.quad)

# survival regression fit to create a coxph object to feed to jointModel
rupture<-coxph(Surv(fuprupt,event)~1,data=data.joint.surv,x=T)
summary(rupture)


# Joint model. exponential baseline hazard joint model
# Association with underlying value and rate of change 
# LME model is of the form beta0+beta1*time+beta2*time^2 +b0+b1*time
# Derivative function for the fixed-effects has the form   beta1+beta2*2*time
# Derivative function for the random-effects has the form   b1
dForm <- list(fixed = ~ I(2*time), random = ~ 1,  indFixed = 2:3,indRandom = 2)
joint <-jointModel(growth.quad,rupture ,timeVar="time",verbose=T,method="weibull-PH-aGH"
                   ,parameterization="both",scaleWB=1,derivForm = dForm)
summary(joint)


## Model M2:
## Make predictions for 4 different starting ages (65, 70, 75 and 80)
## Calculate conditional survival probabilities based on nonAAA.ONS for each of the 4 starting ages
nonAAA<-maxA<-list()
i<-0
for(A in seq(65,80,by=5)){
  i<-i+1
  maxA[[i]]<-max(nonAAA.ONS$Age)-A ## T is the maximum age to cycle up to
  nonAAA[[i]]<-nonAAA.ONS
  nonAAA[[i]]$time<-nonAAA[[i]]$Age-A
  start.S<-as.numeric(nonAAA[[i]]$KM.nonAAA[nonAAA[[i]]$time==0])
  nonAAA[[i]]$KM.nonAAA<-nonAAA[[i]]$KM.nonAAA/ start.S
  nonAAA[[i]]<-nonAAA[[i]][nonAAA[[i]]$time>=0,]
}

## Probability of death given rupture = prob die before reaching hospital + prob arrive alive at hospital*in-hospital mortality
## In-hospital mortality taken from randomised IMPROVE population
prob.D.givenR<-0.45+0.5*(229/613)

## In-hospital mortality taken from NVR data 2010-2012
## Assume these in-hospital mortality rates apply to ages 55, 70, 80 and 90 ages and use linear interpolation for each 0.25 year age in-between
prob.D.givenE<-data.frame(Age=seq(f=55,t=105,by=0.25),prob.D.givenE=NA)
prob.D.givenE[prob.D.givenE$Age %in% c(55,70,80,90),"prob.D.givenE"]<-c(0.006,0.016,0.024,0.030)
prob.D.givenE <- zoo(prob.D.givenE)
## use underlying time scale for interpolation, assume same rate of mortality after 90
prob.D.givenE$prob.D.givenE<-approx(prob.D.givenE$Age,prob.D.givenE$prob.D.givenE,xout=prob.D.givenE$Age,rule=2 )$y
prob.D.givenE<-prob.D.givenE[prob.D.givenE$Age>=65,] ## restrict to just 65+

## Predictions for individuals with diameters 3.5, 4.5, 5.5, and 6.5cm at screening
newdata<-data.frame(id=max(joint$id)+1:4,time=rep(0.0000001,4),size=seq(35,65,by=10))
id.label<-c("3.5cm baseline","4.5cm baseline","5.5cm baseline","6.5cm baseline")
i<-0
for(id in newdata$id){
  i<-i+1
  newdata$id.label[newdata$id==id]<-id.label[i]
}


## Calucate optimal intervention times based on a Monte Carlo simulation of the predicted rupture probabilities for each individual in newdata
## Conducting 1000 Monte Carlo simulations
pred1 <-predict.optimal(joint,nonAAA=nonAAA,newdata=newdata,maxA=maxA,prob.D.givenR=prob.D.givenR,prob.D.givenE=prob.D.givenE,M=1000)


## Predicted intervention times (median and SD)
apply(pred1$int.time,c(1,3),median)
apply(pred1$int.time,c(1,3),sd)

## Predicted intervention thresholds (median and SD)
apply(pred1$pred.int.time,c(1,3),median)
apply(pred1$int.time,c(1,3),sd)

## Error bar plot (similar to Figure 2)
## Optimal times
temp<-melt(apply(pred1$int.time,c(1,3),quantile,c(0.025,0.5,0.975)),varnames=c("","Age","Size"))
temp<-dcast(temp,Age+Size~Var1,value.var = "value")
colnames(temp)[3:5]<-c("x2.5.","x50.","x97.5.")
temp<-temp[temp$Size %in% c("3.5cm baseline","4.5cm baseline","5.5cm baseline","6.5cm baseline"),]
plot1<-ggplot(temp,aes(x=x50.,y=Age)) + geom_point()+geom_errorbarh(aes(xmin=x2.5. ,xmax=x97.5.))+facet_wrap(~Size)+  
  labs(y="Age",x="Intervention time (years)")+scale_x_continuous(breaks=c(seq(0,8,2),seq(10,25,5)))
plot1
## Optimal thresholds
temp<-melt(apply(pred1$pred.int.time/10,c(1,3),quantile,c(0.025,0.5,0.975)),varnames=c("","Age","Size"))
temp<-dcast(temp,Age+Size~Var1,value.var = "value")
colnames(temp)[3:5]<-c("x2.5.","x50.","x97.5.")
plot2<-ggplot(temp,aes(x=x50.,y=Age)) + geom_point()+geom_errorbarh(aes(xmin=x2.5. ,xmax=x97.5.))+facet_wrap(~Size)+  
  labs(y="Age",x="Intervention threshold (cm)")+scale_x_continuous(breaks=c(seq(3.5,15,2)))
plot2
grid.arrange(plot1, plot2, ncol=2)
