# Supplementary material for: Using predictions from a joint model for longitudinal and survival data to inform the optimal time of intervention in an abdominal aortic aneurysm screening programme
Source: Biom J. 2017 Apr 24;59(6):1247–60. doi: 10.1002/bimj.201600222 (PMC5697657; doi:10.1002/bimj.201600222)
Supplement: Supplementary file 1 — Supporting Information. [file BIMJ-59-1247-s001.zip › data/AAA_example_dataset.csv]

id	size	time	fuprupt	event
1	34	0	4.42710495	0
1	35	0.919917881	4.42710495	0
1	39	1.97399044	4.42710495	0
1	43	2.951403141	4.42710495	0
1	42	3.186858416	4.42710495	0
1	40	3.45516777	4.42710495	0
1	48	3.685147047	4.42710495	0
1	47	3.95345664	4.42710495	0
1	50	4.224503994	4.42710495	0
1	56	4.42710495	4.42710495	0
2	41	0	5.174538136	0
2	45	0.939082801	5.174538136	0
2	43	1.248459935	5.174538136	0
2	43	1.437371612	5.174538136	0
2	45	2.439424992	5.174538136	0
2	42	2.688569546	5.174538136	0
2	46	2.951403141	5.174538136	0
2	46	3.186858416	5.174538136	0
2	45	3.46885705	5.174538136	0
2	50	4.369609833	5.174538136	0
2	52	4.870636463	5.174538136	0
2	55	5.174538136	5.174538136	0
3	44	0	1.147159457	0
3	53	0.99657768	1.147159457	0
3	53	1.130732417	1.147159457	1
4	30	0	5.017111778	0
4	30	0.958247781	5.017111778	0
4	27	1.97399044	5.017111778	0
4	30	3.01711154	5.017111778	0
5	31	0	3.073237419	0
5	30	1.073237538	3.073237419	0
6	30	0	8.533881187	0
6	37	0.960985601	8.533881187	0
6	37	1.943874002	8.533881187	0
6	36	2.959616661	8.533881187	0
6	40	3.989048481	8.533881187	0
6	44	4.246406555	8.533881187	0
6	44	5.295003414	8.533881187	0
6	47	5.771389484	8.533881187	0
6	50	6.308008194	8.533881187	0
6	50	6.809034824	8.533881187	0
6	51	7.307323933	8.533881187	0
6	51	7.761806965	8.533881187	0
6	51	8.021903038	8.533881187	0
6	53	8.265571594	8.533881187	0
6	56	8.533881187	8.533881187	0
7	53	0	0.766598225	0
7	56	0.766598225	0.766598225	0
8	30	0	9.960301399	0
8	28	1.018480539	9.960301399	0
8	25	2.067077398	9.960301399	0
8	31	3.044490099	9.960301399	0
8	29	3.99178648	9.960301399	0
8	37	4.939082623	9.960301399	0
8	38	5.963038921	9.960301399	0
8	35	7.000684261	9.960301399	0
8	37	7.986310959	9.960301399	0
8	43	8.963723183	9.960301399	0
8	43	9.960301399	9.960301399	0
9	47	0	0.574948668	0
9	52	0.303901434	0.574948668	0
9	55	0.574948668	0.574948668	0
10	34	0	6.110882759	0
10	32	0.99383986	6.110882759	0
10	34	2.015058279	6.110882759	0
10	38	3.02532506	6.110882759	0
10	40	4.002737999	6.110882759	0
10	47	5.248459816	6.110882759	0
11	46	0	3.077344179	0
11	45	0.284736484	3.077344179	0
11	45	0.47638604	3.077344179	0
11	48	0.725530446	3.077344179	0
11	49	0.98836416	3.077344179	0
11	47	1.223819256	3.077344179	0
11	48	1.472963691	3.077344179	0
11	48	1.774127364	3.077344179	0
11	50	2.00410676	3.077344179	0
11	45	2.239562035	3.077344179	0
11	51	2.50239563	3.077344179	0
11	54	2.751539946	3.077344179	0
12	31	0	8.435317993	0
12	31	0.969199181	8.435317993	0
12	30	1.952087641	8.435317993	0
12	29	2.967830181	8.435317993	0
12	38	4	8.435317993	0
12	37	4.977412701	8.435317993	0
12	42	6.00958252	8.435317993	0
12	42	6.94592762	8.435317993	0
12	51	7.980834961	8.435317993	0
13	52	0	0.451745391	0
13	54	0.279260784	0.451745391	0
14	51	0	0.306639284	0
14	51	0.191649556	0.306639284	0
14	56	0.306639284	0.306639284	0
15	35	0	2.130047798	0
15	38	0.966461301	2.130047798	0
15	63	2.130047798	2.130047798	0
16	43	0	3.101984978	0
16	43	0.24640657	3.101984978	0
16	46	0.457221091	3.101984978	0
16	50	0.668035567	3.101984978	0
16	49	0.821355224	3.101984978	0
16	49	1.0321697	3.101984978	0
16	46	1.259411335	3.101984978	0
16	53	1.566050649	3.101984978	0
16	50	1.796030164	3.101984978	0
16	52	2.01232028	3.101984978	0
16	48	2.294318914	3.101984978	0
16	52	2.51060915	3.101984978	0
16	54	2.778918505	3.101984978	0
16	62	3.101984978	3.101984978	0
17	40	0	6.321697235	0
17	39	0.98836416	6.321697235	0
17	40	1.204654336	6.321697235	0
17	41	1.50581789	6.321697235	0
17	43	2.521560669	6.321697235	0
17	41	2.751539946	6.321697235	0
17	48	3.748117685	6.321697235	0
17	46	4.01642704	6.321697235	0
17	49	4.273785114	6.321697235	0
17	51	4.48459959	6.321697235	0
17	53	4.722792625	6.321697235	0
17	53	4.99657774	6.321697235	0
17	53	5.776865005	6.321697235	0
17	54	6.064339638	6.321697235	0
17	56	6.321697235	6.321697235	0
18	32	0	9.284051895	0
18	36	0.969199181	9.284051895	0
18	37	1.96577692	9.284051895	0
18	38	3.0006845	9.284051895	0
18	41	3.9780972	9.284051895	0
18	40	4.232717514	9.284051895	0
18	48	6.351813793	9.284051895	0
18	48	6.869267464	9.284051895	0
18	48	7.386721611	9.284051895	0
18	57	9.284051895	9.284051895	0
19	36	0	6.969199181	0
19	28	0.99657768	6.969199181	0
19	28	1.99041748	6.969199181	0
19	25	2.98699522	6.969199181	0
19	31	4.969199181	6.969199181	0
20	31	0	4.984257221	0
20	38	0.974674881	4.984257221	0
20	29	1.935660481	4.984257221	0
20	33	2.98425746	4.984257221	0
21	49	0	2	0
22	31	0	6.42710495	0
22	32	0.260095835	6.42710495	0
22	35	0.47364819	6.42710495	0
22	30	1.448323011	6.42710495	0
22	29	2.444900751	6.42710495	0
22	29	3.422313452	6.42710495	0
22	35	4.42710495	6.42710495	0
23	48	0	2.201231956	0
23	47	0.260095835	2.201231956	0
23	52	0.47364819	2.201231956	0
23	47	0.681724846	2.201231956	0
23	48	0.930869281	2.201231956	0
23	49	1.180013657	2.201231956	0
23	43	1.429158092	2.201231956	0
23	48	1.664613247	2.201231956	0
23	43	1.946611881	2.201231956	0
23	50	2.176591396	2.201231956	0
24	33	0	6.806296825	0
24	18	1.308692694	6.806296825	0
24	34	2.338124514	6.806296825	0
24	35	3.334702253	6.806296825	0
24	38	4.358658314	6.806296825	0
24	40	5.349760532	6.806296825	0
24	50	6.42573595	6.806296825	0
24	47	6.55989027	6.806296825	0
24	56	6.806296825	6.806296825	0
25	30	0	6.861053944	0
25	33	0.898015082	6.861053944	0
25	31	1.875427842	6.861053944	0
25	35	2.877481222	6.861053944	0
25	45	3.923340082	6.861053944	0
25	43	4.139630318	6.861053944	0
25	44	5.174538136	6.861053944	0
25	49	5.820670605	6.861053944	0
25	52	6.149212837	6.861053944	0
25	53	6.346338272	6.861053944	0
25	53	6.606433868	6.861053944	0
25	57	6.861053944	6.861053944	0
26	33	0	3.438740492	0
26	43	1.067761779	3.438740492	0
26	43	2.099931479	3.438740492	0
26	44	2.316221714	3.438740492	0
26	42	3.0006845	3.438740492	0
26	41	3.268993855	3.438740492	0
26	57	3.438740492	3.438740492	0
27	31	0	7.00342226	0
27	36	0.958247781	7.00342226	0
27	34	1.954825521	7.00342226	0
27	39	3.028063059	7.00342226	0
27	34	4.087611198	7.00342226	0
27	46	5.155373096	7.00342226	0
27	51	5.426420212	7.00342226	0
27	52	5.790554523	7.00342226	0
27	51	6.554414749	7.00342226	0
27	53	6.765229225	7.00342226	0
27	56	7.00342226	7.00342226	0
28	39	0	5.263518333	0
28	37	0.99657768	5.263518333	0
28	34	2.031485319	5.263518333	0
28	46	3.00889802	5.263518333	0
28	45	3.263518095	5.263518333	0
29	50	0	0.128678992	0
29	62	0.128678992	0.128678992	0
30	34	0	5.319643974	0
30	35	1.026694059	5.319643974	0
30	37	2.023271799	5.319643974	0
30	41	3.039014339	5.319643974	0
30	42	4.054757118	5.319643974	0
30	44	4.999315739	5.319643974	0
31	41	0	3.200547457	0
31	41	0.22724162	3.200547457	0
31	43	0.438056111	3.200547457	0
31	43	0.744695425	3.200547457	0
31	41	0.99110198	3.200547457	0
31	43	1.221081495	3.200547457	0
31	41	1.451060891	3.200547457	0
31	41	2.466803551	3.200547457	0
32	48	0	1.056810379	0
32	49	0.306639284	1.056810379	0
32	49	0.692676246	1.056810379	0
33	46	0	2.743326426	0
33	49	1.782340884	2.743326426	0
33	50	1.960301161	2.743326426	0
33	52	2.305270433	2.743326426	0
33	54	2.587269068	2.743326426	0
33	60	2.743326426	2.743326426	0
34	35	0	3.430526972	0
34	34	0.99931556	3.430526972	0
34	39	2.047912359	3.430526972	0
35	39	0	3.304585934	0
35	38	1.00205338	3.304585934	0
35	38	1.99589324	3.304585934	0
35	44	2.956878901	3.304585934	0
35	39	2.99247098	3.304585934	0
35	58	3.304585934	3.304585934	0
36	39	0	2	0
37	33	0	6	0
37	24	0.955509901	6	0
37	23	2.006844521	6	0
37	20	3.022587299	6	0
37	15	4	6	0
38	43	0	3.928815842	0
38	42	0.22997947	3.928815842	0
38	44	0.550307989	3.928815842	0
38	44	0.876112223	3.928815842	0
38	41	1.201916456	3.928815842	0
38	41	1.700205326	3.928815842	0
38	46	1.963039041	3.928815842	0
38	41	2.217659235	3.928815842	0
38	48	2.543463469	3.928815842	0
38	45	2.869267702	3.928815842	0
38	46	3.214236736	3.928815842	0
38	53	3.54004097	3.928815842	0
38	51	3.676933527	3.928815842	0
39	34	0	7.363449574	0
39	36	1.01574266	7.363449574	0
39	37	2.01232028	7.363449574	0
39	40	3.110198498	7.363449574	0
39	45	3.520876169	7.363449574	0
39	47	5.363449574	7.363449574	0
40	37	0	1.771389484	0
40	32	0.99110198	1.771389484	0
41	46	0	6.05886364	0
41	45	0.24914442	6.05886364	0
41	47	0.574948668	6.05886364	0
41	46	0.845995903	6.05886364	0
41	45	1.100615978	6.05886364	0
41	48	1.325119734	6.05886364	0
41	51	1.577002048	6.05886364	0
41	46	1.883641362	6.05886364	0
41	44	2.343600273	6.05886364	0
41	50	2.688569546	6.05886364	0
41	46	2.918548822	6.05886364	0
41	49	3.186858416	6.05886364	0
41	47	3.416837692	6.05886364	0
41	51	3.685147047	6.05886364	0
41	51	3.915126562	6.05886364	0
41	52	4.013689041	6.05886364	0
41	51	4.279260635	6.05886364	0
41	49	4.533880711	6.05886364	0
41	52	5.040383339	6.05886364	0
41	59	6.05886364	6.05886364	0
42	42	0	0.810403824	0
42	53	0.24640657	0.810403824	0
42	53	0.572210789	0.810403824	0
43	37	0	6.9787817	0
43	36	1.037645459	6.9787817	0
43	37	2.03422308	6.9787817	0
43	33	3.049965858	6.9787817	0
43	35	4.109514236	6.9787817	0
43	38	5.117043018	6.9787817	0
43	36	6.160164356	6.9787817	0
44	31	0	6.332648754	0
44	33	0.941820681	6.332648754	0
44	33	1.174538016	6.332648754	0
44	32	1.440109491	6.332648754	0
44	33	1.689253926	6.332648754	0
44	34	1.957563281	6.332648754	0
44	34	2.283367634	6.332648754	0
44	37	2.51334691	6.332648754	0
44	36	2.781656504	6.332648754	0
44	38	3.01163578	6.332648754	0
44	38	3.375770092	6.332648754	0
44	38	3.592060328	6.332648754	0
44	51	5.401779652	6.332648754	0
44	52	5.845311642	6.332648754	0
44	59	6.332648754	6.332648754	0
45	31	0	5.50581789	0
45	37	0.98015058	5.50581789	0
45	38	1.97672832	5.50581789	0
45	44	2.973305941	5.50581789	0
45	45	3.140314817	5.50581789	0
45	48	3.47159481	5.50581789	0
45	46	3.797399044	5.50581789	0
45	50	4.221765995	5.50581789	0
45	53	4.722792625	5.50581789	0
45	53	5.201916695	5.50581789	0
46	38	0	1.51129365	0
46	35	0.358658463	1.51129365	0
46	39	0.607802868	1.51129365	0
46	35	0.974674881	1.51129365	0
47	50	0	2.239562035	0
47	50	0.309377134	2.239562035	0
47	51	0.555783689	2.239562035	1
48	38	0	1.50855577	0
48	33	0.936344981	1.50855577	0
49	31	0	4.250513554	0
49	39	1.062286139	4.250513554	0
49	38	2.250513315	4.250513554	0
50	34	0	4.012320518	0
50	32	0.97741276	4.012320518	0
50	29	2.01232028	4.012320518	0
51	35	0	0.668035567	0
51	34	0.134154692	0.668035567	0
52	33	0	2	0
53	42	0	1.741273046	0
53	44	0.24093087	1.741273046	0
53	50	1.259411335	1.741273046	0
53	50	1.48665297	1.741273046	0
53	52	1.514031529	1.741273046	0
54	30	0	7.210130215	0
54	31	1.018480539	7.210130215	0
54	35	2.015058279	7.210130215	0
54	35	3.030800819	7.210130215	0
54	36	3.99452424	7.210130215	0
54	44	5.210130215	7.210130215	0
55	45	0	3.761806965	0
55	46	0.366872013	3.761806965	0
55	39	0.632443547	3.761806965	0
55	43	0.881587982	3.761806965	0
55	41	1.111567378	3.761806965	0
55	44	1.382614613	3.761806965	0
55	47	1.631759048	3.761806965	0
55	52	1.880903482	3.761806965	0
55	48	1.902806282	3.761806965	0
55	47	3.203285456	3.761806965	0
55	49	3.644079447	3.761806965	0
55	55	3.761806965	3.761806965	0
56	37	0	4.219027996	0
56	49	0.939082801	4.219027996	0
56	46	1.193702936	4.219027996	0
56	48	1.462012291	4.219027996	0
56	50	1.708418846	4.219027996	0
56	50	1.97672832	4.219027996	0
56	45	2.206707716	4.219027996	0
56	50	2.475017071	4.219027996	0
56	49	2.743326426	4.219027996	0
56	52	2.954140902	4.219027996	0
56	50	3.222450495	4.219027996	0
56	54	3.47159481	4.219027996	0
56	52	3.682409286	4.219027996	0
56	53	3.96988368	4.219027996	0
56	55	4.219027996	4.219027996	0
57	33	0	2.94866538	0
57	35	0.933607101	2.94866538	0
57	38	1.971252561	2.94866538	0
57	61	2.94866538	2.94866538	0
58	30	0	9.861738205	0
58	30	0.939082801	9.861738205	0
58	29	1.949349761	9.861738205	0
58	37	2.98425746	9.861738205	0
58	34	3.923340082	9.861738205	0
58	32	4.906228542	9.861738205	0
58	39	5.853525162	9.861738205	0
58	39	6.877480984	9.861738205	0
58	45	8.889801979	9.861738205	0
58	48	9.382615089	9.861738205	0
58	59	9.861738205	9.861738205	0
59	43	0	3.868583202	0
59	41	0.939082801	3.868583202	0
59	40	1.949349761	3.868583202	0
59	49	2.220396996	3.868583202	0
59	44	2.524298429	3.868583202	0
59	47	2.773442745	3.868583202	0
59	47	3.041752338	3.868583202	0
59	50	3.271731615	3.868583202	0
59	53	3.559206009	3.868583202	0
59	53	3.789185524	3.868583202	0
59	62	3.868583202	3.868583202	0
60	33	0	7.928815842	0
60	37	1.048596859	7.928815842	0
60	41	2.045174599	7.928815842	0
60	39	3.060917139	7.928815842	0
60	44	4.05749464	7.928815842	0
60	43	4.331279755	7.928815842	0
60	45	5.341547012	7.928815842	0
60	58	7.928815842	7.928815842	0
61	41	0	1.174538016	0
61	45	1.089664578	1.174538016	1
62	45	0	3.334702253	0
62	47	0.251882285	3.334702253	0
62	42	0.591375768	3.334702253	0
62	47	0.840520203	3.334702253	0
62	46	1.095140338	3.334702253	0
62	47	1.341546893	3.334702253	0
62	47	1.401779652	3.334702253	0
62	45	1.708418846	3.334702253	0
62	45	1.935660481	3.334702253	0
62	51	2.184804916	3.334702253	0
62	44	2.453114271	3.334702253	0
62	47	2.685831547	3.334702253	0
62	47	2.951403141	3.334702253	0
62	49	3.181382656	3.334702253	1
63	45	0	2.628336668	0
63	51	0.208076656	2.628336668	0
63	50	0.457221091	2.628336668	0
63	51	0.706365526	2.628336668	0
63	51	0.97741276	2.628336668	0
63	51	1.226557136	2.628336668	0
63	53	1.456536651	2.628336668	0
63	52	1.727583885	2.628336668	0
63	50	1.99589324	2.628336668	0
63	54	2.225872755	2.628336668	0
63	52	2.266940355	2.628336668	0
64	30	0	7.824777603	0
64	27	0.952772081	7.824777603	0
64	25	1.971252561	7.824777603	0
64	28	2.98699522	7.824777603	0
64	35	4.002737999	7.824777603	0
64	32	4.947296143	7.824777603	0
64	35	6.012320518	7.824777603	0
64	42	6.973306179	7.824777603	1
65	32	0	2.971936941	0
65	32	0.971937001	2.971936941	0
66	36	0	6.250513554	0
66	38	1.114305258	6.250513554	0
66	43	2.283367634	6.250513554	0
66	47	3.279945135	6.250513554	0
66	48	3.378507853	6.250513554	0
66	47	3.841204643	6.250513554	0
66	44	4.339493275	6.250513554	0
66	48	5.292265415	6.250513554	0
66	50	5.691991806	6.250513554	0
67	32	0	4.015058041	0
67	36	0.99931556	4.015058041	0
67	38	2.015058279	4.015058041	0
68	47	0	5.129363537	0
68	49	0.312114984	5.129363537	0
68	47	0.684462726	5.129363537	0
68	49	0.98288846	5.129363537	0
68	46	1.308692694	5.129363537	0
68	47	1.577002048	5.129363537	0
68	49	1.806981564	5.129363537	0
68	48	2.209445477	5.129363537	0
68	48	2.631074667	5.129363537	0
68	51	2.899384022	5.129363537	0
68	51	3.129363537	5.129363537	0
69	31	0	2	0
70	30	0	5.700205326	0
70	34	0.99657768	5.700205326	0
70	34	1.99315536	5.700205326	0
70	35	3.00889802	5.700205326	0
70	35	3.967145681	5.700205326	0
70	39	5.002053261	5.700205326	0
71	31	0	3.917864561	0
71	31	0.919917881	3.917864561	0
71	32	1.97399044	3.917864561	0
71	37	2.951403141	3.917864561	0
72	43	0	4.50102663	0
72	40	0.804928124	4.50102663	0
72	42	1.092402458	4.50102663	0
72	40	1.330595493	4.50102663	0
72	42	1.667351127	4.50102663	0
72	43	1.848049283	4.50102663	0
72	42	2.184804916	4.50102663	0
72	44	2.395619392	4.50102663	0
72	44	2.663928747	4.50102663	0
72	45	2.893908262	4.50102663	0
72	48	3.181382656	4.50102663	0
72	45	3.411362171	4.50102663	0
72	49	3.679671526	4.50102663	0
72	50	3.909651041	4.50102663	0
72	51	4.158795357	4.50102663	0
72	49	4.407939911	4.50102663	0
72	56	4.50102663	4.50102663	0
73	35	0	1.826146483	0
73	37	1.01574266	1.826146483	0
73	42	1.245722055	1.826146483	0
73	43	1.533196449	1.826146483	0
74	35	0	9.764544487	0
74	41	1.095140338	9.764544487	0
74	38	2.091717958	9.764544487	0
74	41	3.069130659	9.764544487	0
74	45	3.414099932	9.764544487	0
74	41	3.644079447	9.764544487	0
74	42	3.893223763	9.764544487	0
74	44	4.257358074	9.764544487	0
74	45	4.563997269	9.764544487	0
74	52	4.851471424	9.764544487	0
74	49	5.100615978	9.764544487	0
74	49	5.607118607	9.764544487	0
74	49	5.752224445	9.764544487	0
74	51	6.020534039	9.764544487	0
74	49	6.250513554	9.764544487	0
74	49	6.499657631	9.764544487	0
74	50	6.776180744	9.764544487	0
74	51	6.959616661	9.764544487	0
74	51	7.266255856	9.764544487	0
74	52	7.496235371	9.764544487	0
74	52	7.764544964	9.764544487	0
75	37	0	4.128678799	0
75	38	1.267624855	4.128678799	0
75	42	2.206707716	4.128678799	0
75	43	2.45585227	4.128678799	0
75	47	2.743326426	4.128678799	0
75	46	3.01163578	4.128678799	0
75	48	3.241615295	4.128678799	0
75	45	3.50992465	4.128678799	0
75	43	3.759069204	4.128678799	0
75	50	4.00821352	4.128678799	0
75	55	4.128678799	4.128678799	0
76	34	0	4.659821987	0
76	32	0.98015058	4.659821987	0
76	36	1.97672832	4.659821987	0
76	40	2.877481222	4.659821987	0
76	45	3.912388802	4.659821987	0
76	48	4.180697918	4.659821987	0
76	55	4.659821987	4.659821987	0
77	33	0	4.878849983	0
77	35	0.99931556	4.878849983	0
77	36	1.99589324	4.878849983	0
77	39	2.973305941	4.878849983	0
77	45	3.260780334	4.878849983	0
77	43	3.529089689	4.878849983	0
77	42	3.778234005	4.878849983	0
77	42	3.989048481	4.878849983	0
77	45	4.257358074	4.878849983	0
77	47	4.487337589	4.878849983	0
77	49	4.755646706	4.878849983	0
78	47	0	0.569472969	0
78	51	0.057494868	0.569472969	0
78	46	0.328542084	0.569472969	0
79	54	0	0.210814506	0
79	55	0.210814506	0.210814506	0
80	31	0	9.437371254	0
80	31	0.97741276	9.437371254	0
80	33	1.97399044	9.437371254	0
80	31	2.97056818	9.437371254	0
80	36	4.005475521	9.437371254	0
80	36	4.503764629	9.437371254	0
80	36	4.733744144	9.437371254	0
80	37	5.002053261	9.437371254	0
80	38	5.270362854	9.437371254	0
80	40	6.209445477	9.437371254	0
80	40	6.778918743	9.437371254	0
80	43	7.340178013	9.437371254	0
80	41	7.800137043	9.437371254	0
80	44	8.777549744	9.437371254	0
81	38	0	5.700205326	0
81	36	0.99657768	5.700205326	0
81	37	1.963039041	5.700205326	0
81	36	2.223134756	5.700205326	0
81	38	2.54893899	5.700205326	0
81	40	2.817248344	5.700205326	0
81	41	3.047227859	5.700205326	0
81	40	3.296372414	5.700205326	0
81	40	3.564681768	5.700205326	0
81	41	3.794661283	5.700205326	0
81	41	4.062970638	5.700205326	0
81	44	4.312115192	5.700205326	0
81	44	4.637919426	5.700205326	0
81	48	5.174538136	5.700205326	0
82	38	0	0.290212184	0
83	34	0	8.845995903	0
83	41	0.99931556	8.845995903	0
83	44	1.99589324	8.845995903	0
83	39	2.283367634	8.845995903	0
83	37	2.628336668	8.845995903	0
83	40	2.954140902	8.845995903	0
83	42	3.216974735	8.845995903	0
83	42	3.728952885	8.845995903	0
83	45	4.284736633	8.845995903	0
83	45	4.840520382	8.845995903	0
83	45	5.305954933	8.845995903	0
83	46	5.817933083	8.845995903	0
83	46	6.277891636	8.845995903	0
83	45	6.781656265	8.845995903	0
83	45	7.772758484	8.845995903	0
83	45	8.271047592	8.845995903	0
83	48	8.793976784	8.845995903	0
84	31	0	4.376454353	0
84	33	1.01574266	4.376454353	0
84	35	2.01232028	4.376454353	0
84	36	2.376454592	4.376454353	0
85	36	0	5.181382656	0
85	42	1.054072499	5.181382656	0
85	43	2.088980198	5.181382656	0
85	39	3.181382656	5.181382656	0
86	52	0	0.47638604	0
86	52	0.23819302	0.47638604	0
86	55	0.47638604	0.47638604	0
87	31	0	7.674195766	0
87	27	0.97741276	7.674195766	0
87	31	1.98220396	7.674195766	0
87	31	2.907597542	7.674195766	0
87	30	3.917864561	7.674195766	0
87	32	4.914442062	7.674195766	0
87	30	6.869267464	7.674195766	0
88	40	0	3.222450495	0
88	51	0.928131402	3.222450495	0
88	47	1.158110857	3.222450495	0
88	51	1.445585251	3.222450495	0
88	50	1.670089006	3.222450495	0
88	51	1.98220396	3.222450495	0
88	49	2.250513315	3.222450495	0
88	51	2.557152748	3.222450495	0
88	52	2.825462103	3.222450495	0
88	59	3.222450495	3.222450495	0
89	31	0	6.956878662	0
89	34	1.174538016	6.956878662	0
89	36	2.305270433	6.956878662	0
89	35	3.359342813	6.956878662	0
89	46	4.45995903	6.956878662	0
89	48	4.939082623	6.956878662	0
89	50	5.423682213	6.956878662	0
89	54	5.97399044	6.956878662	0
89	53	6.420259953	6.956878662	0
89	55	6.956878662	6.956878662	0
90	36	0	4.558521748	0
90	41	1.045858979	4.558521748	0
90	48	2.03422308	4.558521748	0
90	47	2.321697474	4.558521748	0
90	45	2.666666746	4.558521748	0
90	46	2.954140902	4.558521748	0
90	44	3.318275213	4.558521748	0
90	49	3.644079447	4.558521748	0
90	48	3.950718641	4.558521748	0
90	52	4.314852715	4.558521748	0
90	57	4.558521748	4.558521748	0
91	48	0	4.662559986	0
91	46	0.405201912	4.662559986	0
91	53	0.637919247	4.662559986	0
91	54	0.862423003	4.662559986	0
91	50	1.275838494	4.662559986	0
91	50	1.620807648	4.662559986	0
91	52	1.850787163	4.662559986	0
91	51	2.310745955	4.662559986	0
91	52	2.655715227	4.662559986	0
91	54	2.904859781	4.662559986	0
91	49	3.134839058	4.662559986	0
91	48	3.51813817	4.662559986	0
91	50	3.901437283	4.662559986	0
91	54	4.158795357	4.662559986	0
91	56	4.662559986	4.662559986	0
92	37	0	2.902121782	0
92	41	1.062286139	2.902121782	0
92	45	1.311430573	2.902121782	0
92	48	1.637234807	2.902121782	0
92	48	1.924709082	2.902121782	0
92	49	2.614647388	2.902121782	0
92	55	2.902121782	2.902121782	0
93	31	0	10.1355238	0
93	31	1.0321697	10.1355238	0
93	41	1.963039041	10.1355238	0
93	37	3.05544138	10.1355238	0
93	43	4.052019119	10.1355238	0
93	45	4.92813158	10.1355238	0
93	45	5.49760437	10.1355238	0
93	45	6.130047798	10.1355238	0
93	44	6.614647388	10.1355238	0
93	46	7.107460499	10.1355238	0
93	44	7.624914646	10.1355238	0
93	44	8.084873199	10.1355238	0
93	45	9.144421577	10.1355238	0
93	45	9.623545647	10.1355238	0
93	48	10.1355238	10.1355238	0
94	32	0	3.827515364	0
94	37	1.034907579	3.827515364	0
94	36	2.127310038	3.827515364	0
94	39	3.123887777	3.827515364	0
95	37	0	5.099246979	0
95	41	0.958247781	5.099246979	0
95	27	2.050650358	5.099246979	0
95	42	3.099246979	5.099246979	0
96	32	0	5.352498055	0
96	39	1.059548259	5.352498055	0
96	40	1.98494184	5.352498055	0
96	37	2.981519461	5.352498055	0
96	50	4.035592079	5.352498055	0
96	49	4.246406555	5.352498055	0
96	49	4.610540867	5.352498055	0
96	60	5.352498055	5.352498055	0
97	36	0	2	0
98	34	0	4.94455862	0
98	40	1.075975418	4.94455862	0
98	48	2.425735712	4.94455862	0
98	48	2.904859781	4.94455862	0
98	50	3.271731615	4.94455862	0
98	54	4.180697918	4.94455862	0
98	54	4.687200546	4.94455862	0
98	56	4.94455862	4.94455862	0
99	41	0	4.0410676	0
99	40	0.22724162	4.0410676	0
99	42	0.563997269	4.0410676	0
99	43	0.774811745	4.0410676	0
99	45	1.043121099	4.0410676	0
99	42	1.311430573	4.0410676	0
99	42	1.618069768	4.0410676	0
99	46	1.963039041	4.0410676	0
99	52	2.250513315	4.0410676	0
99	49	2.576317549	4.0410676	0
99	45	2.921286821	4.0410676	0
99	47	3.208761215	4.0410676	0
99	53	3.529089689	4.0410676	0
99	56	4.0410676	4.0410676	0
100	37	0	6.264202595	0
100	42	1.043121099	6.264202595	0
100	48	2.078028679	6.264202595	0
100	43	2.442162991	6.264202595	0
100	42	2.710472345	6.264202595	0
100	47	2.997946501	6.264202595	0
100	50	3.312799454	6.264202595	0
100	50	3.830253363	6.264202595	0
100	52	4.232717514	6.264202595	0
100	53	4.788501263	6.264202595	0
100	51	5.286789894	6.264202595	0
100	53	5.765913963	6.264202595	0
100	57	6.264202595	6.264202595	0
