# Supplementary material for: Using predictions from a joint model for longitudinal and survival data to inform the optimal time of intervention in an abdominal aortic aneurysm screening programme
Source: Biom J. 2017 Apr 24;59(6):1247–60. doi: 10.1002/bimj.201600222 (PMC5697657; doi:10.1002/bimj.201600222)
Supplement: Supplementary file 1 — Supporting Information. [file BIMJ-59-1247-s001.zip › data/non_AAAdeath_survival_function.csv]

Age	Qx (P(death), 2002-4)	prop AAA deaths, 2000	prop non-AAA deaths, 2000	P(non-AAA death), 2000		P(non-AAA death), for 3-month period		Survival probability
65	0.016550	0.020030127	0.979969873	0.016218501		0.004079521		0.983781499
66	0.018173	0.020030127	0.979969873	0.017808993		0.004482295		0.966261341
67	0.020127	0.020030127	0.979969873	0.019723854		0.00496786		0.947202944
68	0.022209	0.020030127	0.979969873	0.021764151		0.005486017		0.926587876
69	0.024874	0.020030127	0.979969873	0.024375771		0.006150452		0.904001583
70	0.026907	0.023841243	0.976158757	0.026265504		0.006632061		0.880257526
71	0.030400	0.023841243	0.976158757	0.029675226		0.007502824		0.854135685
72	0.033694	0.023841243	0.976158757	0.032890693		0.008326083		0.82604257
73	0.037259	0.023841243	0.976158757	0.036370699		0.009219389		0.795998824
74	0.041867	0.023841243	0.976158757	0.040868839		0.010377638		0.763467277
75	0.046515	0.024844455	0.975155545	0.04535936		0.011537997		0.728836889
76	0.051454	0.024844455	0.975155545	0.050175653		0.012787094		0.692267022
77	0.056953	0.024844455	0.975155545	0.055538034		0.014183419		0.653819873
78	0.062659	0.024844455	0.975155545	0.061102271		0.015638607		0.613869994
79	0.069989	0.024844455	0.975155545	0.068250161		0.017517482		0.571973268
80	0.076690	0.02259943	0.97740057	0.07495685		0.019290239		0.529099953
81	0.084701	0.02259943	0.97740057	0.082786806		0.021372144		0.485297458
82	0.091922	0.02259943	0.97740057	0.089844615		0.023260198		0.441696095
83	0.098648	0.02259943	0.97740057	0.096418611		0.025028728		0.399108371
84	0.107784	0.02259943	0.97740057	0.105348143		0.027446465		0.357063045
85	0.119318	0.018831307	0.981168693	0.117071086		0.030648169		0.315261287
86	0.136861	0.018831307	0.981168693	0.134283729		0.035407468		0.272926825
87	0.149161	0.018831307	0.981168693	0.146352103		0.038786872		0.23298341
88	0.162825	0.018831307	0.981168693	0.159758792		0.04258331		0.195762262
89	0.176932	0.018831307	0.981168693	0.173600139		0.0465508		0.161777906
90	0.185844	0.01334122	0.98665878	0.183364614		0.049379778		0.132113563
91	0.201578	0.01334122	0.98665878	0.198888704		0.053930125		0.105837668
92	0.220839	0.01334122	0.98665878	0.217892738		0.059591427		0.082776408
93	0.239853	0.01334122	0.98665878	0.236653068		0.065282247		0.063187117
94	0.251823	0.01334122	0.98665878	0.248463374		0.068918843		0.047487433
95	0.280920	0.006401707	0.993598293	0.279121632		0.078563316		0.034232663
96	0.295104	0.006401707	0.993598293	0.293214831		0.083100244		0.024195139
97	0.314271	0.006401707	0.993598293	0.312259129		0.08934011		0.016639986
98	0.333227	0.006401707	0.993598293	0.331093778		0.095640076		0.01113059
99	0.347305	0.006401707	0.993598293	0.345081655		0.100405505		0.007289628
100	0.364614					0.100405505
101						0.100405505
102						0.100405505
103						0.100405505
104						0.100405505
105						0.100405505
106						0.100405505
107						0.100405505
108						0.100405505
109						0.100405505
110						0.100405505
Sources
Age-specific mortality: Government Actuary's Dept statistics for UK males 2002-4
AAA age-specific mortality: Mortality stats DH2 no.27 (2000)
