# Supplementary material for: Using predictions from a joint model for longitudinal and survival data to inform the optimal time of intervention in an abdominal aortic aneurysm screening programme
Source: Biom J. 2017 Apr 24;59(6):1247–60. doi: 10.1002/bimj.201600222 (PMC5697657; doi:10.1002/bimj.201600222)
Supplement: Supplementary file 1 — Supporting Information. [file BIMJ-59-1247-s001.zip › README.txt]

** R code accompanying the paper “Using predictions from a joint model for longitudinal and survival data to inform the optimal time of intervention in an abdominal aortic aneurysm screening programme”
** Author: Michael Sweeting
** Please email me for any questions and to report bugs at: mjs212@medschl.cam.ac.uk 
** Written in the R statistical package, version 3.3.0
** Uses the JM package, version 1.4.4
** Contents:
/code/master.R  - A master file that reads in the relevant data-sets, fits a joint model to the example AAA growth and rupture data and calculates the optimal intervention times and thresholds based on a Monte Carlo simulation. Please note that the results presented in the publication cannot be reproduced since the MASS data cannot be publically shared.

/code/functions/predict.optimal.R – An R function called by master.R to obtain the optimal intervention times based on the predicted survival probabilities extracted from an object of class jointModel.

/data/AAA_example_dataset.csv  - An example AAA growth and rupture dataset of 100 patients, similar to the MASS dataset

/data/non_AAAdeath_survival_function.csv – Non-AAA mortality rates based on age-specific mortality from the UK Government Actuary’s Dept for UK males 2002-04 and subtracting AAA age-specific mortality (source: Mortality statistics DH2 no. 27, 2000).
